# Supplementary material for: A socio-ecological System Dynamics model of antimicrobial use and resistance
Source: PLoS One. 2026 Apr 20;21(4):e0347021. doi: 10.1371/journal.pone.0347021 (PMC13094956; doi:10.1371/journal.pone.0347021)
Supplement: S3 File — (ZIP) [file pone.0347021.s008.zip]

Archive with 3 entries (2 files):
- Supplementary_models/
- Supplementary_models/AMR_LTG_anecdotal_model.stmx
- Supplementary_models/AMR_LTG_surveillance_model.stmx
